# Supplementary material for: Scheduling optimization based on particle swarm optimization algorithm in emergency management of long-distance natural gas pipelines
Source: PLoS One. 2025 Feb 10;20(2):e0317737. doi: 10.1371/journal.pone.0317737 (PMC11809856; doi:10.1371/journal.pone.0317737)
Supplement: S1 Data — (ZIP) [file pone.0317737.s001.zip]

Archive with 22 entries (16 files):
- data/
- data/Figure 2 Convergence speed of five algorithms/
- data/Figure 2 Convergence speed of five algorithms/ACO.xlsx
- data/Figure 2 Convergence speed of five algorithms/AFSA.xlsx
- data/Figure 2 Convergence speed of five algorithms/CSA.xlsx
- data/Figure 2 Convergence speed of five algorithms/GOA.xlsx
- data/Figure 2 Convergence speed of five algorithms/PSO.xlsx
- data/Figure 3 Scheduling time of five algorithms/
- data/Figure 3 Scheduling time of five algorithms/ACO.xlsx
- data/Figure 3 Scheduling time of five algorithms/AFSA.xlsx
- data/Figure 3 Scheduling time of five algorithms/CSA.xlsx
- data/Figure 3 Scheduling time of five algorithms/GOA.xlsx
- data/Figure 3 Scheduling time of five algorithms/PSO.xlsx
- data/Table 5 Experimental results of NAFPSO algorithm with pipeline complexity of 0.5/
- data/Table 5 Experimental results of NAFPSO algorithm with pipeline complexity of 0.5/Convergence speed.xlsx
- data/Table 5 Experimental results of NAFPSO algorithm with pipeline complexity of 0.5/Scheduling time.xlsx
- data/Table 6 Experimental results of NAFPSO algorithm with pipeline complexity of 0.6/
- data/Table 6 Experimental results of NAFPSO algorithm with pipeline complexity of 0.6/Convergence speed.xlsx
- data/Table 6 Experimental results of NAFPSO algorithm with pipeline complexity of 0.6/Scheduling time.xlsx
- data/Table 7 Experimental results of NAFPSO algorithm with pipeline complexity of 0.7/
- data/Table 7 Experimental results of NAFPSO algorithm with pipeline complexity of 0.7/Convergence speed.xlsx
- data/Table 7 Experimental results of NAFPSO algorithm with pipeline complexity of 0.7/Scheduling time.xlsx
