# Supplementary material for: Scheduling optimization based on particle swarm optimization algorithm in emergency management of long-distance natural gas pipelines
Source: PLoS One. 2025 Feb 10;20(2):e0317737. doi: 10.1371/journal.pone.0317737 (PMC11809856; doi:10.1371/journal.pone.0317737)
Supplement: S1 Data — (ZIP) [file pone.0317737.s001.zip › data/Figure 2 Convergence speed of five algorithms/ACO.xlsx]

## Sheet: Sheet1
Parameter set1	Parameter set2	Parameter set3	Parameter set4	Parameter set5	Parameter set6
85.3674	82.1288	81.0434	84.0245	87.2595	83.7542
82.2604	83.2467	79.0339	85.6412	86.7545	83.7758
84.0851	83.3371	79.653	86.9924	87.9327	84.3769
84.5656	82.7083	79.8765	84.8402	88.0859	82.4922
86.5805	88.1303	84.4077	84.6392	88.6426	81.4062
83.3279	82.4666	82.2724	88.9402	88.4746	82.8155
78.8948	83.7792	87.1439	83.6162	86.7851	84.4591
83.0118	83.0142	80.1708	85.9852	86.0287	84.511
83.8135	79.3318	83.4191	84.8428	91.4094	80.926
86.022	88.0661	78.7145	86.3318	86.0903	81.3077
86.4582	80.6996	77.8028	88.3495	86.9164	82.8303
82.8746	81.9013	82.0111	84.3668	86.713	84.7026
84.2071	84.9264	83.7817	86.7501	89.3614	78.6754
82.8613	84.5466	78.0058	86.4182	84.299	83.3654
83.7022	90.9855	83.2443	86.9182	88.374	86.7257
86.4353	88.9494	85.1222	88.7237	87.8814	85.169
81.9636	85.5579	83.395	86.7538	87.5192	86.1789
82.6825	78.7827	85.4613	86.1235	88.323	81.5436
83.4975	83.7347	81.7066	90.3952	85.2841	81.7581
87.5587	88.0689	78.1037	84.2933	87.2812	84.6006
81.9681	85.9645	80.1611	88.1841	86.5568	81.0014
83.7052	81.2996	77.1611	89.6103	86.6758	82.8267
83.2435	86.1437	80.589	85.3007	83.3815	81.3021
83.9285	90.8522	75.4554	87.287	86.5854	81.5406
84.1301	85.2424	80.2923	85.3905	86.271	81.0986
81.8684	85.9689	80.4849	83.7784	86.0697	80.5833
86.6367	84.6814	78.1167	86.3949	84.1451	80.5233
85.6001	85.7186	84.213	85.9223	87.6151	81.7391
84.4971	91.4101	88.2716	88.6466	86.1696	81.7322
83.9847	89.9165	71.7902	85.8606	86.5788	78.9417
