# Supplementary material for: Scheduling optimization based on particle swarm optimization algorithm in emergency management of long-distance natural gas pipelines
Source: PLoS One. 2025 Feb 10;20(2):e0317737. doi: 10.1371/journal.pone.0317737 (PMC11809856; doi:10.1371/journal.pone.0317737)
Supplement: S1 Data — (ZIP) [file pone.0317737.s001.zip › data/Figure 2 Convergence speed of five algorithms/AFSA.xlsx]

## Sheet: Sheet1
Parameter set1	Parameter set2	Parameter set3	Parameter set4	Parameter set5	Parameter set6
80.4154	80.1764	75.68	82.0929	83.0213	83.5533
76.1357	83.9764	85.1565	87.2448	85.7247	86.8512
80.7648	85.7627	79.5097	83.2313	80.2153	85.4679
81.2663	85.9074	78.9005	83.5155	85.8883	89.0789
85.9434	83.5621	78.4484	84.1332	79.8652	87.0891
80.3701	82.1487	82.9187	85.9075	80.2956	84.6854
79.1959	83.8962	84.1951	83.661	82.7076	84.5182
81.284	79.0763	80.3692	81.4836	86.9445	86.316
82.1988	81.8924	79.7175	84.7472	82.3622	88.7956
79.2608	80.8074	83.3094	81.0015	83.1483	87.7803
79.5899	86.3917	84.5229	82.6187	85.0799	84.8592
77.7299	83.5717	81.7831	82.6576	81.3467	89.6854
83.2236	84.325	82.4051	84.5559	85.1149	85.1222
81.7496	82.9006	80.9581	81.4822	78.7586	92.27
80.1748	85.5196	81.6345	85.8943	83.8023	83.9212
82.1488	87.6762	84.2321	82.9716	84.3445	86.0148
81.0796	86.4073	80.9322	82.0309	81.8764	88.7303
79.4281	83.0009	83.1724	82.3964	86.1773	89.0869
78.5398	85.6444	79.2451	88.9444	81.4663	85.5586
77.1118	84.4148	77.8055	83.8646	84.1217	85.7548
81.8012	88.7058	81.6121	87.5414	83.3245	84.5154
83.0888	86.55	77.4233	85.3214	81.8822	88.2623
83.9483	87.941	80.1831	81.6396	83.1487	80.441
82.8943	84.4716	84.1531	87.7223	79.7973	87.2212
82.8029	92.8996	79.5966	84.8278	83.1161	88.6604
84.0771	85.9015	78.0766	82.0901	83.7331	90.2768
79.3104	85.3043	81.9281	83.916	80.1581	85.5029
76.7218	82.2693	82.0328	82.6705	82.1684	89.1742
80.8965	81.997	82.164	83.6837	80.1624	86.1072
80.6128	85.1641	79.4467	82.953	88.4599	87.7523
