# Supplementary material for: Scheduling optimization based on particle swarm optimization algorithm in emergency management of long-distance natural gas pipelines
Source: PLoS One. 2025 Feb 10;20(2):e0317737. doi: 10.1371/journal.pone.0317737 (PMC11809856; doi:10.1371/journal.pone.0317737)
Supplement: S1 Data — (ZIP) [file pone.0317737.s001.zip › data/Figure 2 Convergence speed of five algorithms/CSA.xlsx]

## Sheet: Sheet1
Parameter set1	Parameter set2	Parameter set3	Parameter set4	Parameter set5	Parameter set6
85.6331	85.0246	83.9373	82.2589	87.2368	82.6591
83.0682	82.8543	85.6006	80.7602	87.8396	83.6735
83.3034	84.742	86.4151	85.528	84.8991	85.2217
83.8064	83.7781	80.8687	82.6018	85.6373	87.9608
82.493	86.2333	87.3453	80.1215	88.6818	86.485
83.6431	80.1608	86.7027	83.31	86.9729	86.4544
85.7126	82.3448	86.6029	89.4495	86.5456	87.1389
79.3092	80.2016	86.5096	84.6959	87.5066	86.7332
79.329	84.6198	89.4988	83.2362	88.3354	85.1343
81.9096	80.7567	88.8426	86.3329	85.6103	79.8412
82.5581	83.8887	88.2262	84.1118	85.2147	83.8388
80.7138	89.7945	92.7524	84.4574	86.568	85.2153
80.1213	82.4615	86.606	84.2348	89.8535	82.4934
85.9066	79.7045	86.1853	86.3041	88.1201	85.1833
79.462	80.8274	85.3242	85.0572	89.4568	85.5729
82.1361	87.0862	82.4187	84.4909	87.5629	81.415
83.3095	81.6332	85.5576	87.0322	85.3309	84.3255
81.7078	81.7251	83.0547	85.7989	84.6715	88.0305
80.7976	82.3535	87.6277	83.2149	85.4407	84.4158
83.5342	84.9943	87.2116	82.8829	88.8883	88.5872
86.1201	84.5213	84.0111	81.5658	86.0424	83.9433
82.6285	81.5051	84.8499	83.6989	83.3393	82.3709
83.0398	81.5055	81.0815	84.3917	87.0746	92.126
81.8243	85.8412	83.6801	85.1554	89.3586	83.3494
80.1463	82.4268	89.5864	82.4878	89.6588	86.4594
84.479	81.5605	82.7421	87.6934	87.7935	84.3226
83.1811	84.4315	88.8987	83.1881	87.987	83.5213
80.7843	85.1018	84.1785	83.7865	86.2951	83.9378
86.6361	86.0587	84.3162	82.9701	86.1218	88.5416
86.6777	85.2116	82.0207	85.4857	88.9879	82.1213
