# Supplementary material for: Scheduling optimization based on particle swarm optimization algorithm in emergency management of long-distance natural gas pipelines
Source: PLoS One. 2025 Feb 10;20(2):e0317737. doi: 10.1371/journal.pone.0317737 (PMC11809856; doi:10.1371/journal.pone.0317737)
Supplement: S1 Data — (ZIP) [file pone.0317737.s001.zip › data/Figure 2 Convergence speed of five algorithms/GOA.xlsx]

## Sheet: Sheet1
Parameter set1	Parameter set2	Parameter set3	Parameter set4	Parameter set5	Parameter set6
83.1444	78.0541	90.7863	86.5199	86.6628	81.8188
85.2106	80.1909	95.0048	88.0422	82.1844	78.2128
82.8504	78.9647	82.8445	85.823	88.8204	81.6767
84.4295	81.3556	93.1965	87.624	85.2173	80.9414
85.9954	84.7002	88.0294	88.1396	89.2647	80.7111
85.1691	80.7857	77.2923	86.1044	86.2507	76.6121
84.3914	79.7247	87.5018	85.1324	87.6509	83.3739
80.7035	85.4225	82.9653	88.8941	86.9256	82.2667
81.7499	84.6558	85.2	90.973	82.3004	79.8159
85.0006	81.3386	90.5887	91.0864	88.689	81.8024
88.3222	83.1718	83.7496	87.9202	83.7194	80.3688
82.4684	80.767	88.416	87.1845	85.152	80.0266
81.5042	84.3592	84.7661	88.5166	87.1138	80.0904
87.4088	81.7266	86.6954	86.2365	87.758	78.6675
86.4758	83.0679	90.4126	83.202	85.3857	80.7898
84.9095	86.7646	88.4364	88.1276	83.7696	83.5916
82.3371	85.958	83.4473	90.8221	83.0797	81.8057
87.9546	75.6741	85.1982	87.2101	86.299	81.0751
87.5719	85.325	86.8859	90.3788	86.6758	77.8676
86.1683	82.2126	86.8425	87.597	86.1682	79.5814
85.623	80.0601	88.7344	88.3821	84.1563	81.0018
84.247	76.3229	88.5731	89.2647	86.4984	83.6087
84.0329	84.5345	83.4071	85.7732	84.0002	81.8071
85.3619	81.8138	83.8596	83.773	81.3592	82.2826
84.5885	85.3693	90.1399	83.2672	85.0897	81.561
82.9445	81.4337	87.3487	82.611	88.6559	83.3029
83.6027	80.7247	85.6564	91.9891	86.4385	81.8712
82.9155	85.1993	83.3747	89.0446	86.1972	81.0277
87.5012	83.9085	89.4212	87.1416	88.3194	80.7026
84.5813	75.9965	86.0348	89.8911	86.8222	81.6851
