# Supplementary material for: Scheduling optimization based on particle swarm optimization algorithm in emergency management of long-distance natural gas pipelines
Source: PLoS One. 2025 Feb 10;20(2):e0317737. doi: 10.1371/journal.pone.0317737 (PMC11809856; doi:10.1371/journal.pone.0317737)
Supplement: S1 Data — (ZIP) [file pone.0317737.s001.zip › data/Figure 2 Convergence speed of five algorithms/PSO.xlsx]

## Sheet: Sheet1
Parameter set1	Parameter set2	Parameter set3	Parameter set4	Parameter set5	Parameter set6
83.3403	81.3752	87.3924	80.8529	84.2532	86.877
81.2485	84.1025	78.6543	85.2403	83.5116	83.5688
79.8625	79.7942	80.6632	81.3114	83.6248	83.2583
80.1383	80.3253	82.3039	85.0722	82.5929	85.1016
81.2508	81.5171	78.7315	83.4203	81.2002	85.4879
83.0406	84.709	83.6401	82.9673	83.2893	85.7875
81.4389	79.9599	83.9159	83.943	84.5446	85.5793
79.6362	82.099	76.888	81.5457	84.6541	85.8748
79.5394	85.0167	86.0448	81.7019	82.9445	83.9077
81.4545	84.9666	84.44	82.1559	81.1812	83.8751
84.9983	80.4765	81.9429	83.389	82.9721	85.6931
82.4625	78.2586	81.0126	82.3939	83.8897	87.0311
80.3841	80.8257	81.3781	81.946	81.107	82.2421
79.1015	80.1505	84.3162	84.8598	84.9945	86.5561
81.7282	80.2904	83.281	85.1058	87.4038	85.2858
79.3883	81.7708	89.6562	82.5459	85.0717	83.3494
82.3561	78.8623	87.1118	80.6207	81.5226	83.1262
80.3685	84.9741	81.1249	84.8357	81.3709	81.2912
80.701	87.7737	81.293	79.2681	81.8541	87.7698
83.9551	84.2372	85.3154	82.5569	82.8954	85.6129
82.2735	82.7718	91.9108	80.2619	84.7819	85.3332
79.5144	81.1275	82.8016	80.2452	85.157	85.4167
80.9678	84.8972	85.0297	83.9539	82.3377	83.1822
86.2804	77.5866	86.1211	81.5485	84.7993	89.8233
78.6783	80.0382	85.911	80.8929	84.2031	86.9073
82.6307	79.3318	83.3895	80.599	80.9871	83.4183
79.2935	79.4989	80.1186	82.9974	81.9524	83.1957
80.3252	87.7955	83.3104	81.7056	84.5673	84.0075
81.6393	85.1334	85.7936	84.2491	81.3801	87.0396
80.1949	81.9349	86.7765	82.742	84.9299	83.5206
