# Supplementary material for: Scheduling optimization based on particle swarm optimization algorithm in emergency management of long-distance natural gas pipelines
Source: PLoS One. 2025 Feb 10;20(2):e0317737. doi: 10.1371/journal.pone.0317737 (PMC11809856; doi:10.1371/journal.pone.0317737)
Supplement: S1 Data — (ZIP) [file pone.0317737.s001.zip › data/Figure 3 Scheduling time of five algorithms/ACO.xlsx]

## Sheet: Sheet1
Parameter set1	Parameter set2	Parameter set3	Parameter set4	Parameter set5	Parameter set6
205.704	212.148	202.271	214.263	216.677	214.43
204.881	207.668	204.437	215.037	218.107	215.454
203.589	208.905	201.684	214.18	213.668	212.925
202.797	208.279	208.053	214.026	215.308	212.839
202.474	209.356	205.161	215.196	214.982	213.227
205.713	214.242	205.817	219.603	216.733	217.391
207.107	208.977	204.559	217.291	217.449	214.019
200.4	210.971	208.775	215.189	221.319	211.87
207.663	204.801	202.721	221.212	218.032	213.9
204.268	204.415	204.267	218.98	213.581	213.965
204.028	207.713	203.851	217.078	214.46	212.88
204.088	207.819	207.536	218.196	213.457	210.899
203.53	202.311	207.29	213.959	216.877	214.71
206.468	207.916	201.981	216.884	211.293	210.201
202.654	209.735	210.434	214.818	214.626	214.918
202.81	205.969	206.327	218.585	214.47	214.923
200.612	206.342	207.221	214.152	217.002	215.415
204.393	205.548	206.734	215.589	215.535	217.985
205.266	212.966	206.06	215.94	214.716	214.98
205.756	208.653	212.017	221.999	216.549	212.321
203.53	208.149	208.667	217.372	214.641	214.19
206.974	201.432	206.546	218.893	213.758	213.687
202.451	208.03	205.315	214.448	216.217	213.578
205.877	203.168	202.126	217.414	219.228	213.502
204.149	208.45	204.27	219.36	216.366	212.896
203.445	210.612	205.561	214.662	218.418	215.548
205.651	199.093	204.482	217.469	218.961	212.317
203.932	205.964	207.301	219.937	217.29	215.514
204.308	207.373	205.438	215.404	216.375	213.264
202.256	206.533	209.674	215.136	214.361	209.54
