# Supplementary material for: Scheduling optimization based on particle swarm optimization algorithm in emergency management of long-distance natural gas pipelines
Source: PLoS One. 2025 Feb 10;20(2):e0317737. doi: 10.1371/journal.pone.0317737 (PMC11809856; doi:10.1371/journal.pone.0317737)
Supplement: S1 Data — (ZIP) [file pone.0317737.s001.zip › data/Figure 3 Scheduling time of five algorithms/AFSA.xlsx]

## Sheet: Sheet1
Parameter set1	Parameter set2	Parameter set3	Parameter set4	Parameter set5	Parameter set6
208.896	206.31	209.075	219.859	208.153	214.138
205.767	201.9	209.915	213.123	207.391	212.31
205.251	209.933	211.541	217.153	211.835	214.302
201.952	204.753	210.286	216.482	210.807	215.511
203.686	205.55	208.424	214.577	211.02	210.772
204.567	205.314	207.332	216.246	206.712	214.433
205.794	206.403	202.725	214.526	211.794	212.831
204.514	202.022	210.545	215.755	207.962	212.501
200.742	207.638	210.023	215.296	205.565	212.975
204.36	204.867	207.537	214.238	205.673	214.516
204.01	203.117	210.264	214.855	207.612	212.808
206.758	213.99	214.674	214.783	207.777	213.672
206.656	207.046	210.867	217.564	211.326	214.314
206.952	207.978	211.618	215.32	210.096	207.951
203.851	212.933	214.172	214.229	209.165	213.615
208.478	204.695	211.027	219.818	210.138	214.822
206.263	201.061	208.436	216.349	204.185	213.284
205.677	214.569	214	216.044	211.762	212.367
206.381	203.396	210.343	218.525	208.068	215.796
204.884	206.783	212.043	217.232	212.584	214.96
207.169	202.634	211.313	210.915	210.828	213.171
208.692	201.06	206.285	215.523	204.769	213.517
206.463	205.488	205.374	213.497	207.839	214.108
204.722	205.779	208.175	217.141	209.634	208.953
205.365	203.893	212.957	216.641	211.394	213.779
206.235	207.998	208.82	213.969	207.226	214.916
206.073	205.504	214.921	215.831	211.13	213.865
203.794	203.699	210.08	214.355	205.027	210.537
205.827	205.211	217.256	215.023	205.748	210.547
203.172	210.793	210.711	216.638	206.327	212.628
