# Supplementary material for: Scheduling optimization based on particle swarm optimization algorithm in emergency management of long-distance natural gas pipelines
Source: PLoS One. 2025 Feb 10;20(2):e0317737. doi: 10.1371/journal.pone.0317737 (PMC11809856; doi:10.1371/journal.pone.0317737)
Supplement: S1 Data — (ZIP) [file pone.0317737.s001.zip › data/Figure 3 Scheduling time of five algorithms/CSA.xlsx]

## Sheet: Sheet1
Parameter set1	Parameter set2	Parameter set3	Parameter set4	Parameter set5	Parameter set6
211.205	210.643	206.28	213.24	207.85	211.85
208.384	206.199	199.358	214.043	208.678	213.589
213.274	212.241	203.307	210.49	206.544	211.883
212.065	212.341	207.133	211.344	205.625	207.865
210.757	211.101	204.48	209.462	206.574	209.923
207.827	205.95	206.339	217.098	205.901	208.218
212.46	208.603	203.616	213.974	207.911	208.126
207.975	211.92	204.301	213.318	207.974	210.439
207.379	208.743	199.033	211.532	208.998	210.035
211.965	208.644	204.291	216.104	206.394	209.627
212.808	207.578	205.033	210.674	205.836	209.345
209.112	210.134	205.232	212.189	205.784	208.396
208.03	202.779	204.139	213.474	206.78	210.444
207.879	207.406	207.621	213.71	206.688	207.871
208.54	213.096	204.411	213.175	207.852	210.288
207.725	208.414	204.187	211.652	207.615	213.796
212.373	212.877	206.329	214.839	206.26	207.751
210.823	204.052	204.051	213.829	206.099	211.074
209.142	205.754	207.399	214.398	205.472	206.351
210.273	209.066	205.129	209.12	205.334	213.997
211.508	208.78	208.187	213.396	209.164	208.703
210.363	205.359	200.172	212.346	211.744	212.118
211.267	208.566	206.497	209.959	208.987	209.648
209.622	204.786	206.53	214.451	206.276	206.184
211.091	209.312	202.803	212.733	204.247	209.052
209.563	208.513	196.43	211.009	208.56	211.247
212.259	204.546	206.601	216.865	204.913	208.996
210.022	206.716	199.905	213.978	207.904	211.284
211.005	212.709	200.336	212.877	207.821	210.298
210.976	211.653	202.368	207.753	206.547	209.996
