# Supplementary material for: Scheduling optimization based on particle swarm optimization algorithm in emergency management of long-distance natural gas pipelines
Source: PLoS One. 2025 Feb 10;20(2):e0317737. doi: 10.1371/journal.pone.0317737 (PMC11809856; doi:10.1371/journal.pone.0317737)
Supplement: S1 Data — (ZIP) [file pone.0317737.s001.zip › data/Figure 3 Scheduling time of five algorithms/GOA.xlsx]

## Sheet: Sheet1
Parameter set1	Parameter set2	Parameter set3	Parameter set4	Parameter set5	Parameter set6
204.661	203.993	206.061	213.896	210.252	214.546
209.901	209.603	207.394	212.591	210.118	211.947
205.956	210.573	213.839	208.906	209.934	210.371
204.728	207.983	204.479	213.659	210.519	211.224
208.394	205.224	204.965	215.616	209.311	212.482
205.61	205.748	205.475	215.797	208.647	209.277
207.8	207.695	206.465	213.636	212.998	208.805
207.901	207.838	206.853	211.662	211.469	211.202
209.631	204.602	207.536	212.676	210.106	210.459
210.572	202.116	210.035	214.248	207.558	210.876
204.459	210.031	209.083	213.774	212.53	214.369
205.612	198.221	206.919	213.252	210.428	212.456
209.724	205.249	205.867	214.165	206.408	208.073
205.309	204.693	208.728	212.178	209.435	213.802
206.577	203.128	205.334	218.884	210.067	213.435
209.756	208.771	207.614	212.346	211.96	213.973
206.103	204.684	206.4	214.12	211.09	209.814
208.384	203.286	208.324	213.716	210.394	211.849
206.373	203.341	202.915	212.222	206.616	215.595
207.356	207.751	206.231	212.128	207.809	213.86
206.033	205.509	203.174	210.572	208.092	214.082
211.011	208.379	205.614	212.4	209.699	210.26
209.151	206.765	204.068	209.59	210.359	213.611
208.094	206.587	207.725	210.751	207.565	210.961
208.017	204.577	203.844	213.107	209.216	211.474
207.106	210.058	205.028	211.315	208.277	212.675
206.931	207.939	210.465	212.34	211.157	210.293
207.744	208.907	209.584	216.448	207.843	216.787
210.341	208.621	205.93	212.237	213.544	212.742
208.181	207.437	204.26	211.047	209.241	211.215
