# Supplementary material for: Scheduling optimization based on particle swarm optimization algorithm in emergency management of long-distance natural gas pipelines
Source: PLoS One. 2025 Feb 10;20(2):e0317737. doi: 10.1371/journal.pone.0317737 (PMC11809856; doi:10.1371/journal.pone.0317737)
Supplement: S1 Data — (ZIP) [file pone.0317737.s001.zip › data/Figure 3 Scheduling time of five algorithms/PSO.xlsx]

## Sheet: Sheet1
Parameter set1	Parameter set2	Parameter set3	Parameter set4	Parameter set5	Parameter set6
206.99	210.779	203.809	210.185	198.108	206.12
206.065	212.801	208.07	207.198	202.664	207.482
209.434	215.525	207.756	208.927	203.165	201.228
206.203	209.363	210.381	207.237	204.04	205.827
209.955	215.298	210.714	210.633	204.004	206.549
208.465	216.192	206.934	212.608	202.859	207.224
208.652	215.093	212.827	208.495	207.961	206.883
208.077	208.641	210.525	208.619	203.5	204.395
208.613	212.309	209.89	211.178	207.711	205.319
210.083	212.438	206.972	212.526	204.619	206.909
207.527	209.057	199.08	213.986	202.52	204.734
207.292	215.918	211.32	209.127	205.296	205.379
205.481	213.775	211.987	214.503	206.742	207.826
208.605	215.352	210.8	214.44	206.493	207.208
207.986	213.046	211.795	208.242	205.194	204.967
205.8	217.031	203.707	211.445	205.575	207.003
209.49	211.221	207.257	211.366	201.836	204.649
205.286	215.459	212.081	210.564	209.212	203.228
204.852	212.009	208.28	210.375	204.656	206.571
209.073	210.91	207.278	209.444	202.208	204.339
211.428	212.288	208.519	208.611	205.386	203.055
208.277	210.259	208.143	209.5	205.134	208.835
207.674	216.986	206.276	211.047	205.041	205.333
204.761	207.104	209.438	206.562	204.175	202.775
211.067	216.437	210.935	209.965	209.049	203.245
206.732	211.62	208.847	210.192	203.942	203.868
209.868	212.644	208.82	209.83	202.217	206.799
207.021	213.742	207.505	209.011	206.333	204.151
208.084	213.594	208.117	210.639	207.174	203.846
208.197	209.854	208.183	210.738	206.069	202.606
