# Supplementary material for: Scheduling optimization based on particle swarm optimization algorithm in emergency management of long-distance natural gas pipelines
Source: PLoS One. 2025 Feb 10;20(2):e0317737. doi: 10.1371/journal.pone.0317737 (PMC11809856; doi:10.1371/journal.pone.0317737)
Supplement: S1 Data — (ZIP) [file pone.0317737.s001.zip › data/Table 5 Experimental results of NAFPSO algorithm with pipeline complexity of 0.5/Convergence speed.xlsx]

## Sheet: Sheet1
Parameter set1	Parameter set2	Parameter set3	Parameter set4	Parameter set5	Parameter set6
80.9497	80.5445	82.8967	84.0289	85.044	78.4079
82.5212	77.8126	83.9275	83.2861	83.2717	78.7849
81.7946	80.4394	76.6764	79.6647	82.5352	76.4482
86.8236	83.0401	86.3177	84.5749	80.8521	80.2632
79.975	82.9761	79.0155	83.2948	80.9752	78.3496
82.8161	80.1418	79.8089	81.1411	82.6106	76.5613
84.6317	81.2641	77.8002	75.3703	84.3513	78.7735
84.2447	76.7082	83.9448	82.5982	82.6466	76.9285
81.6634	80.6622	76.2666	83.8839	85.6576	77.937
81.0527	82.1726	83.6805	83.6103	77.8919	76.5356
80.6587	81.547	84.1102	83.9114	81.676	76.2709
82.1286	89.2008	82.6233	82.9907	83.8475	79.95
82.7615	80.3924	76.5059	84.1918	83.3185	76.4793
79.4244	77.266	80.1592	85.1084	81.7428	79.6335
84.5866	83.0318	80.9163	84.2814	79.3247	73.0358
81.0009	79.7075	84.8053	85.0918	80.7625	77.0154
81.4725	79.3211	81.0213	81.6172	86.0153	78.6895
80.124	74.6229	84.6698	86.5252	82.4981	77.4861
81.1459	81.192	80.9634	83.1194	83.1673	78.4776
85.3056	81.0495	81.7775	84.5045	84.2291	76.3985
85.8269	79.9189	77.8063	84.0531	79.4647	79.039
83.3599	82.6939	81.4012	83.4179	85.6569	77.6809
83.5323	71.1461	90.2744	80.4707	79.0982	78.6586
78.6526	77.9009	81.4507	81.0745	81.5759	81.1546
82.1795	79.0292	79.4476	80.4334	82.1377	80.7602
82.0755	80.0092	87.7175	82.8533	80.8446	76.0838
81.9714	78.2259	81.6228	84.0995	82.2171	76.989
80.2788	76.7234	77.2154	83.3257	81.3116	81.4934
81.5765	83.9224	84.3547	84.9469	81.7569	77.6141
83.0655	75.084	81.41	82.3707	81.3809	78.2153
