# Supplementary material for: Scheduling optimization based on particle swarm optimization algorithm in emergency management of long-distance natural gas pipelines
Source: PLoS One. 2025 Feb 10;20(2):e0317737. doi: 10.1371/journal.pone.0317737 (PMC11809856; doi:10.1371/journal.pone.0317737)
Supplement: S1 Data — (ZIP) [file pone.0317737.s001.zip › data/Table 5 Experimental results of NAFPSO algorithm with pipeline complexity of 0.5/Scheduling time.xlsx]

## Sheet: Sheet1
Parameter set1	Parameter set2	Parameter set3	Parameter set4	Parameter set5	Parameter set6
194.108	198.997	189.02	201.857	198.985	204.364
196.645	205.293	195.424	197.067	200.899	206.011
202.093	198.165	192.278	203.831	202.322	206.926
194.531	202.145	196.88	197.979	201.373	207.707
196.879	197.948	198.635	197.434	198.853	207.407
198.18	210.588	190.549	197.443	199.999	206.608
198.589	205.591	196.706	201.926	200.526	205.556
196.249	202.682	201.108	196.693	197.39	202.34
199.005	202.158	191.615	203.029	197.449	203.837
196.404	203.717	194.892	202.743	196.696	207.321
197.576	205.717	190.666	198.951	202.417	204.515
197.794	195.11	188.433	199.411	199.953	205.672
199.985	203.254	194.016	202.141	198.664	206.21
200.782	204.969	196.248	203.563	203.873	207.469
193.442	200.439	193.874	200.762	200.215	205.905
197.618	204.484	194.349	203.357	197.96	208.903
198.528	200.884	195.763	203.4	198.864	209.12
195.795	207.609	198.448	202.998	205.632	207.259
198.319	199.462	195.812	203.327	200.408	205.429
197.325	200.895	199.4	205.205	200.81	206.921
198.554	202.37	196.111	199.883	200.262	205.286
199.692	202.906	192.701	203.847	204.654	208.843
197.946	203.937	198.523	203.57	196.283	202.979
193.786	204.027	199.44	200.911	198.996	204.696
194.925	203.742	187.542	203.802	201.447	200.364
195.966	201.457	194.829	199.834	197.141	203.54
195.883	202.193	193.32	201.904	202.785	203.362
193.594	205.348	193.626	201.988	200.662	203.603
198.094	200.807	198.46	201.026	195.729	205.001
197.225	204.176	195.78	202.207	200.782	203.153
