# Supplementary material for: Scheduling optimization based on particle swarm optimization algorithm in emergency management of long-distance natural gas pipelines
Source: PLoS One. 2025 Feb 10;20(2):e0317737. doi: 10.1371/journal.pone.0317737 (PMC11809856; doi:10.1371/journal.pone.0317737)
Supplement: S1 Data — (ZIP) [file pone.0317737.s001.zip › data/Table 6 Experimental results of NAFPSO algorithm with pipeline complexity of 0.6/Convergence speed.xlsx]

## Sheet: Sheet1
Parameter set1	Parameter set2	Parameter set3	Parameter set4	Parameter set5	Parameter set6
83.0508	88.9933	82.8178	82.5608	83.3889	74.0056
85.7917	85.2085	77.1791	83.5153	81.7194	76.3876
83.0775	85.3897	77.1198	82.6992	78.3517	81.8207
80.1551	79.0086	76.7115	84.3485	82.44	82.9502
80.4508	85.579	77.1347	83.5027	84.4759	82.9257
81.9886	81.7185	80.6537	85.9025	80.773	76.1278
76.6628	86.7738	78.4557	85.0492	82.9751	76.3871
77.2624	80.9808	73.9286	84.9628	82.8224	77.8911
81.9625	84.061	78.9239	85.4237	84.339	79.7454
82.3665	86.3687	74.7691	84.7668	85.186	79.523
80.972	77.3341	75.7317	85.0116	82.7222	81.1535
76.6817	80.4148	79.6453	84.8743	82.8032	81.4687
82.3457	76.929	79.7872	83.8011	82.821	74.013
80.7307	81.5941	75.7342	85.0015	82.3261	78.2198
77.3847	85.0401	80.0636	81.8821	81.9691	77.7478
80.7634	85.7549	81.301	85.7476	80.9508	73.3021
81.1357	84.4455	81.1375	86.9799	81.4099	76.1569
81.9772	85.1094	84.5903	85.8476	83.6402	75.2032
80.0898	87.0787	79.1508	81.0045	85.4816	77.0736
80.5575	87.4567	78.5901	84.1857	82.4121	77.3364
78.3901	80.8136	80.6258	84.4337	82.4849	76.8163
80.0163	85.938	78.1879	85.9245	81.285	82.0722
83.8416	87.9814	76.7435	84.3933	81.7173	79.9018
77.7891	82.5676	75.53	86.6972	81.4207	79.0118
78.7915	85.7393	76.9804	82.7841	83.3454	79.8801
81.374	76.0599	78.3757	87.1953	84.2625	77.7768
77.6948	82.5154	78.3439	87.3797	81.6397	76.8515
79.9949	87.5116	80.2212	83.3127	84.6277	77.4819
81.4972	84.3018	82.2189	82.0938	81.0937	76.7899
80.1412	85.3648	77.0058	80.2571	82.0346	76.4016
