# Supplementary material for: Scheduling optimization based on particle swarm optimization algorithm in emergency management of long-distance natural gas pipelines
Source: PLoS One. 2025 Feb 10;20(2):e0317737. doi: 10.1371/journal.pone.0317737 (PMC11809856; doi:10.1371/journal.pone.0317737)
Supplement: S1 Data — (ZIP) [file pone.0317737.s001.zip › data/Table 6 Experimental results of NAFPSO algorithm with pipeline complexity of 0.6/Scheduling time.xlsx]

## Sheet: Sheet1
Parameter set1	Parameter set2	Parameter set3	Parameter set4	Parameter set5	Parameter set6
202.784	195.293	199.817	201.297	195.593	204.156
199.962	196.783	198.594	201.737	196.625	205.543
203.586	195.39	208.883	199.711	195.9	205.168
199.455	194.21	200.127	200.302	195.675	207.283
202.552	200.757	206.608	202.166	195.789	209.339
204.255	193.953	208.194	199.531	192.917	206.177
202.933	195.741	199.554	201.824	194.366	203.327
203.628	196.882	202.786	197.946	195.907	204.058
199.246	199.284	210.44	198.808	199.621	205.545
201.196	196.242	204.467	195.551	193.281	204.89
201.52	198.401	203.619	201.955	195.426	207.652
199.508	198.161	201.831	201.649	198.075	208.441
200.587	200.386	202.38	199.497	196.124	201.931
199.239	200.959	207.975	200.09	192.908	206.268
196.933	203.375	204.409	198.857	196.398	208.337
201.259	202.195	208.106	201.28	196.387	203.919
197.723	199.131	199.939	199.228	197.854	205.28
204.941	193.131	209.376	203.389	194.124	200.681
202.147	198.367	206.686	199.427	193.793	207.154
200.643	196.699	203.817	200.661	194.948	205.857
199.211	196.83	204.062	200.287	196.411	206.965
202.165	194.267	204.066	201.143	196.79	206.645
201.194	196.187	203.373	199.439	198.755	205.148
201.206	201.295	199.292	199.404	198.422	209.014
204.602	200.055	197.479	200.489	194.799	205.912
205.043	197.106	204.282	199.352	197.061	207.312
202.613	195.142	203.783	198.997	197.455	208.596
201.673	190.048	206.075	202.31	193.505	201.205
201.889	200.917	205.387	198.117	194.586	206.99
203.059	200.084	201.911	200.845	192.979	206.859
