# Supplementary material for: Scheduling optimization based on particle swarm optimization algorithm in emergency management of long-distance natural gas pipelines
Source: PLoS One. 2025 Feb 10;20(2):e0317737. doi: 10.1371/journal.pone.0317737 (PMC11809856; doi:10.1371/journal.pone.0317737)
Supplement: S1 Data — (ZIP) [file pone.0317737.s001.zip › data/Table 7 Experimental results of NAFPSO algorithm with pipeline complexity of 0.7/Convergence speed.xlsx]

## Sheet: Sheet1
Parameter set1	Parameter set2	Parameter set3	Parameter set4	Parameter set5	Parameter set6
78.9307	82.3024	79.6761	85.8968	84.0558	81.0569
82.0859	83.0109	78.4203	86.2809	83.68	79.3621
80.8805	84.9103	85.4779	88.937	82.8974	78.9326
79.323	84.0468	71.8334	83.8337	81.3734	79.6972
81.7065	83.2735	78.0978	85.167	81.6724	81.1823
80.032	84.1135	78.6344	92.1706	83.5547	80.5579
82.7632	84.8765	82.341	83.3031	80.0948	79.2447
81.3138	84.9215	84.5299	84.1996	81.1675	79.2909
83.6334	86.6789	79.6142	86.5707	86.4843	76.6429
84.8752	89.868	81.6362	88.1021	85.1159	83.0747
84.0696	86.4877	81.3488	86.2617	84.0362	78.1991
82.5284	83.0317	82.6297	86.0872	82.3825	79.971
80.5599	84.3383	77.9448	84.672	83.0306	79.5296
81.6501	78.2376	82.3788	85.3134	82.8633	80.5443
80.6276	83.4178	80.6259	85.5645	83.2283	82.0621
81.3046	87.4579	81.8166	87.1715	84.7631	80.8902
85.163	88.042	82.6152	85.8205	83.461	80.9707
78.2804	81.8157	80.2243	85.6622	84.0497	78.4438
84.1339	82.3392	77.9944	90.4663	82.484	79.3055
78.8989	83.2723	83.7656	84.9151	82.2924	80.3308
82.9437	83.4598	83.3917	82.7385	83.9983	80.8819
81.9886	80.1605	77.4601	83.8395	86.0236	80.4674
82.9797	85.2191	83.3439	88.0049	82.216	78.0234
79.6819	83.8133	80.4062	86.9454	82.3937	80.0133
81.1255	88.1317	83.0202	84.9832	81.5565	79.163
81.8291	79.6727	76.8006	85.2405	87.1298	81.443
82.255	83.9617	77.0672	82.5553	80.4498	79.9309
83.4524	81.7768	81.2303	81.7786	78.584	78.742
83.1023	81.2896	80.7594	82.3614	82.654	76.9769
80.9189	81.7563	84.38	85.6098	83.1643	81.8385
