# Supplementary material for: Scheduling optimization based on particle swarm optimization algorithm in emergency management of long-distance natural gas pipelines
Source: PLoS One. 2025 Feb 10;20(2):e0317737. doi: 10.1371/journal.pone.0317737 (PMC11809856; doi:10.1371/journal.pone.0317737)
Supplement: S1 Data — (ZIP) [file pone.0317737.s001.zip › data/Table 7 Experimental results of NAFPSO algorithm with pipeline complexity of 0.7/Scheduling time.xlsx]

## Sheet: Sheet1
Parameter set1	Parameter set2	Parameter set3	Parameter set4	Parameter set5	Parameter set6
195.84	201.413	196.926	207.091	200.184	205.77
197.618	202.448	194.829	204.331	201.19	204.589
198.519	200.034	196.146	205.713	196.445	207.544
202.032	201.419	197.553	206.82	196.667	208.387
195.176	203	196.316	206.501	200.053	208.961
197.724	197.269	197.138	206.799	200.128	202.354
196.948	201.318	193.421	204.436	200.665	208.266
194.393	201.142	201.186	203.183	201.252	204.629
195.292	201.913	196.522	206.483	199.844	204.556
196.833	197.8	199.238	205.166	198.012	206.769
200.092	199.516	202.72	206.078	201.846	205.76
200.106	204.299	196.88	201.875	201.993	207.538
197.965	196.797	201.319	201.391	198.167	204.235
198.267	201.797	195.926	202.88	195.238	205.108
193.812	201.475	198.483	204.778	197.679	203.372
200.851	202.442	194.289	205.651	199.058	208.451
197.798	200.677	201.192	205.97	199.009	205.238
203.358	201.362	199.541	205.101	198.696	206.434
198.607	200.486	199.719	202.658	199.278	206.161
201.727	200.128	201.295	204.453	199.464	208.901
199.677	204.722	196.752	204.419	200.724	205.917
197.91	197.67	202.358	204.949	198.34	202.407
202.757	198.15	194.068	204.573	197.731	205.71
199.824	203.075	189.079	207.226	194.226	204.57
196.535	199.708	196.413	207.245	200.091	205.349
196.448	206.166	192.288	204.184	199.289	203.644
196.424	203.317	199.135	201.982	197.567	206.981
197.091	199.939	195.949	208.583	199.165	206.318
198.641	205.099	199.247	206.361	203.039	204.933
195.501	199.447	196.144	202.377	196.94	207.179
